# Supplementary material for: Cohesin-protein Shugoshin-1 controls cardiac automaticity via HCN4 pacemaker channel
Source: Nat Commun. 2021 May 5;12:2551. doi: 10.1038/s41467-021-22737-5 (PMC8100125; doi:10.1038/s41467-021-22737-5)
Supplement: Supplementary file 3 — Source Data [file 41467_2021_22737_MOESM3_ESM.xlsx]

## Sheet: Fig 1a
	Control (%)	SGO1-WT (%)	SGO1-K23E (%)
Test 1	0.5	1	0.75
Test 2	0.333	1	0.873
Test 3	0.429	1	0.786
Test 4	0.333	1	0.833
Test 5	0.273	0.818	0.727
Test 6	0.143	0.571	0.286
Test 7	0	0.875	0.375

## Sheet: Fig 1c
Control	AP frquency/min		SGO1-WT	AP frquency/min		SGO1-K23E	AP frquency/min
cell 1	6.7		cell 1	18		cell 1	9
cell 2	34.2		cell 2	32.8		cell 2	16
cell 3	12.6		cell 3	37		cell 3	14
cell 4	13.3		cell 4	34.3		cell 4	14.5
cell 5	16		cell 5	45		cell 5	18
cell 6	17		cell 6	70		cell 6	19.3
cell 7	65.3		cell 7	92		cell 7	33.3
cell 8	58		cell 8	54.7		cell 8	25.7
cell 9	16		cell 9	76		cell 9	97.3
cell 10	20.3		cell 10	54		cell 10	44.3
cell 11	21		cell 11	44.3		cell 11	17
cell 12	13.3		cell 12	30		cell 12	17
cell 13	52		cell 13	107.3		cell 13	36
cell 14	24.3		cell 14	43.3		cell 14	59.6

## Sheet: Fig 1d
Control	MDP (mV)		SGO1-WT	MDP (mV)		SGO1-K23E	MDP (mV)
cell 1	-71		cell 1	-67.7		cell 1	-65
cell 2	-71		cell 2	-61		cell 2	-62
cell 3	-70		cell 3	-50		cell 3	-68
cell 4	-68		cell 4	-65.3		cell 4	-66
cell 5	-66		cell 5	-69		cell 5	-67
cell 6	-67		cell 6	-64		cell 6	-64
cell 7	-72		cell 7	-67.7		cell 7	-70
cell 8	-61		cell 8	-55		cell 8	-69
cell 9	-69		cell 9	-66		cell 9	-56
cell 10	-69		cell 10	-63.5		cell 10	-75.1
cell 11	-71		cell 11	-46.4		cell 11	-67
cell 12	-52		cell 12	-55		cell 12	-70
cell 13	-56		cell 13	-51.5		cell 13	-69
cell 14	-64		cell 14	-49		cell 14	-57.2
cell 15	-73		cell 15	-51.5		cell 15	-60
cell 16	-63		cell 16	-64		cell 16	-57
cell 17	-65		cell 17	-48.5		cell 17	-59
			cell 18	-54		cell 18	-61
						cell 19	-58

## Sheet: Fig 1e
Control	AP amplitude (mV)	SGO1-WT	AP amplitude (mV)	SGO1-K23E	AP amplitude (mV)
cell 1	93	cell 1	85	cell 1	95
cell 2	92	cell 2	87	cell 2	97
cell 3	101	cell 3	105	cell 3	103
cell 4	88	cell 4	104	cell 4	90
cell 5	106	cell 5	106	cell 5	90
cell 6	98	cell 6	109	cell 6	95
cell 7	103	cell 7	107	cell 7	101
cell 8	99	cell 8	100	cell 8	86
cell 9	110	cell 9	105	cell 9	115
cell 10	89	cell 10	90	cell 10	110
cell 11	99	cell 11	95	cell 11	95
cell 12	101	cell 12	103	cell 12	113
cell 13	103	cell 13	105	cell 13	111
cell 14	112	cell 14	99	cell 14	106

## Sheet: Fig 2b
	Control
Voltage	cell 1	cell 2	cell 3	cell 4	cell 5	cell 6	cell 7	cell 8	cell 9	cell 10	cell 11	cell 12	cell 13	cell 14	cell 15	cell 16	cell 17	cell 18	cell 19	cell 20	cell 21	cell 22
-140	-0.49477	-0.611651	-1.43343	-1.80027	-1.10706	-1.72402	-0.681859	-1.89699	-2.47612	-2.0423	-0.909999	-1.24953	-2.56529	-1.49021	-1.17919	-1.87654	-1.94948	-1.2973	-1.75151	-2.29493	-1.11875	-0.529437
-130	-0.433864	-0.742385	-1.2241	-1.32902	-1.51273	-1.42759	-0.527928	-1.45858	-1.875	-1.66487	-0.64807	-1.44118	-1.81882	-1.34026	-1.17911	-1.33688	-1.71171	-0.906895	-1.67131	-1.57794	-0.979553	-0.35929
-120	-0.15104	-0.791944	-1.20965	-1.07176	-0.974339	-1.4009	-0.340894	-1.1426	-1.59549	-1.182	-0.653338	-1.57303	-1.88068	-1.17828	-1.09978	-1.35435	-1.39332	-0.853054	-1.60738	-1.19669	-1.19858	-0.270466
-110	-0.149655	-0.646917	-1.12232	-0.869055	-1.0208	-0.916682	-0.273304	-0.822543	-1.76612	-0.838635	-0.458443	-0.756372	-1.47994	-1.05623	-0.677806	-1.57811	-1.11058	-0.671963	-1.02852	-1.16598	-0.991714	-0.240835
-100	-0.135487	-0.404213	-0.894898	-0.657997	-0.858865	-0.721917	-0.26675	-0.56753	-1.13565	-0.535236	-0.363534	-0.363215	-0.910499	-0.568771	-0.771288	-0.863489	-0.810169	-0.658634	-0.733792	-0.835126	-0.404104	-0.237323
-90	-0.090917	-0.371358	-0.73059	-0.572777	-0.668302	-0.595947	-0.149756	-0.377171	-1.43149	-0.311226	-0.285068	-0.34258	-0.732225	-0.3942	-0.594269	-0.640799	-0.612966	-0.42947	-0.5797	-0.657127	-0.469039	-0.129664
-80	-0.0951345	-0.143983	-0.591213	-0.44073	-0.606701	-0.394288	-0.124245	-0.274407	-0.588898	-0.299835	-0.171365	-0.24437	-0.536284	-0.193681	-0.56134	-0.513556	-0.348645	-0.414751	-0.304947	-0.406254	-0.26134	-0.114879
-70	-0.0797926	-0.0904496	-0.383605	-0.220358	-0.391216	-0.326786	-0.072841	-0.200406	-0.442887	-0.235429	-0.114892	-0.180949	-0.279482	-0.214013	-0.341999	-0.470797	-0.222292	-0.268981	-0.145385	-0.46416	-0.189926	-0.101177
-60	-0.0207335	-0.0890887	-0.239941	-0.10591	-0.208914	-0.185532	-0.0923197	-0.102351	-0.237864	-0.142748	-0.052799	-0.0923262	-0.232819	-0.0418469	-0.16424	-0.395198	-0.153487	-0.110587	-0.0779525	-0.1555	-0.14267	-0.0520991
-50	-0.0143188	-0.0667903	-0.132062	-0.0292118	-0.160576	-0.10994	-0.0695393	-0.0462412	-0.284178	-0.0632453	-0.0311013	-0.06	-0.127845	-0.0606319	-0.0960209	-0.147506	-0.070776	-0.0921217	-0.0109651	-0.103952	-0.0820692	-0.0147113
-40	-0.00369172	0.00268822	-0.0199559	0.0113715	-0.198928	0.00457402	-0.0126636	0.0274066	0.0299984	-0.000719477	0.00312175	0.00512531	-0.00656982	0.0370741	0.0193486	0.0964588	0.0322204	0.0218072	-0.0166774	0.00755084	0.0492611	0.00567029
	SGO1-WT
Voltage	cell 1	cell 2	cell 3	cell 4	cell 5	cell 6	cell 7	cell 8	cell 9	cell 10	cell 11	cell 12	cell 13	cell 14	cell 15	cell 16	cell 17	cell 18	cell 19	cell 20	cell 21
-140	-4.65622	-1.36493	-2.35456	-5.63832	-2.88911	-2.41662	-2.19207	-2.55891	-3.77436	-3.97696	-1.29862	-4.85455	-4.43493	-6.35525	-1.6253	-2.48581	-7.93655	-4.11442	-7.08923	-1.63613	-1.85148
-130	-4.30514	-1.37603	-1.9955	-5.11031	-2.1005	-2.37834	-2.06507	-1.97222	-2.29035	-3.33825	-0.954683	-4.29324	-3.22233	-4.66245	-1.62293	-1.98301	-4.38148	-3.78884	-6.20442	-1.7864	-1.95077
-120	-3.24723	-1.07348	-1.66374	-2.55064	-1.75542	-1.40496	-1.20463	-1.78081	-1.75949	-2.04989	-1.22859	-2.52524	-2.06157	-4.0866	-1.07263	-2.51105	-3.9701	-2.17586	-4.22151	-1.50657	-0.847284
-110	-2.48432	-0.905578	-1.44027	-2.18242	-1.43986	-1.16858	-0.741616	-1.27152	-1.27738	-1.53097	-0.846579	-1.85328	-1.83817	-4.35013	-0.698425	-2.41885	-2.82899	-1.56705	-3.27694	-0.973304	-1.07466
-100	-2.02479	-0.767272	-1.21182	-3.75027	-1.44404	-2.0979	-0.541251	-1.05949	-1.04919	-1.40692	-0.904263	-1.9895	-1.43163	-2.59226	-1.17954	-0.884768	-1.94382	-1.73211	-2.86485	-0.832527	-0.936632
-90	-1.65405	-0.632375	-0.863923	-2.59206	-0.937375	-0.640927	-0.379242	-0.763791	-0.977244	-0.947806	-0.528298	-1.27518	-1.36356	-1.79745	-0.493664	-3.07203	-1.69576	-1.39151	-1.67969	-0.692936	-0.62142
-80	-1.19533	-0.585812	-0.685693	-1.7301	-0.872463	-0.532332	-0.527031	-0.603052	-0.755394	-0.646291	-0.433796	-0.962646	-0.930631	-1.63121	-0.4858	-0.554881	-1.37225	-1.04809	-1.04168	-0.638703	-0.615056
-70	-0.500218	-0.643479	-0.425891	-1.75898	-0.544819	-0.422091	-0.189411	-0.312386	-0.664102	-0.356807	-0.255178	-0.868283	-0.618402	-1.29177	-0.543313	-0.210272	-0.753236	-0.508831	-0.648637	-0.485654	-0.242828
-60	-0.269302	-0.263015	-0.34607	-0.936641	-0.17345	-0.397071	-0.148977	-0.30952	-0.30686	-0.196557	-0.147295	-0.323623	-0.294963	-1.11363	-0.421779	-0.432438	-0.537996	-0.572735	-0.590966	-0.328865	-0.162112
-50	-0.100594	-0.112851	-0.144223	-0.563554	-0.191859	-0.296388	-0.0556495	-0.114166	-0.178264	0.122965	-0.15432	-0.093146	-0.15103	-0.63891	-0.296141	-0.287581	-0.355769	-0.267352	-0.0368898	-0.179716	-0.0920446
-40	-0.0104487	0.0046287	0.00606043	-0.0164997	-0.090638	0.203003	-0.00241145	-0.0787995	-0.150419	0.227838	-0.0210363	-0.0361643	-0.0559936	-0.02285	-0.0917662	0.148234	-0.131744	-0.0579893	0.0561221	-0.00407437	0.00485981
	SGO1-K23E
	cell 1	cell 2	cell 3	cell 4	cell 5	cell 6	cell 7	cell 8	cell 9	cell 10	cell 11	cell 12	cell 13	cell 14	cell 15	cell 16	cell 17	cell 18	cell 19	cell 20	cell 21	cell 22
	-0.621281	-1.50754	-1.38052	-2.85068	-4.4623	-1.72037	-2.77897	-3.06575	-3.58145	-3.02362	-0.812138	-1.54049	-0.587981	-0.469562	-1.36878	-2.14181	-3.54877	-0.713923	-5.39923	-1.62376	-2.87386	-3.00823
	-0.549207	-1.52243	-1.2032	-2.88105	-3.6215	-1.37967	-2.20876	-2.79353	-2.24912	-2.57505	-0.609782	-1.27728	-0.469201	-0.356565	-1.16683	-1.76197	-3.16388	-0.473555	-3.74886	-1.05826	-3.30524	-2.15672
	-0.421179	-1.0304	-1.42008	-1.92931	-2.59475	-1.34406	-2.01434	-2.42195	-1.99382	-2.32431	-0.35076	-0.992461	-0.510126	-0.298559	-1.15357	-1.60228	-2.13577	-0.402672	-2.93509	-0.616641	-2.60309	-1.36037
	-0.375489	-0.889445	-1.11978	-1.31839	-2.04519	-0.883899	-1.48984	-1.53401	-1.47938	-0.817085	-0.289624	-0.710937	-0.570358	-0.254163	-0.806217	-1.21602	-1.9062	-0.307861	-2.33181	-1.13332	-2.07997	-1.29326
	-0.275924	-0.745247	-0.789677	-1.11104	-1.81775	-0.832327	-1.49566	-1.18228	-1.0366	-0.709313	-0.22366	-1.4679	-0.395879	-0.210509	-0.59629	-0.994988	-1.40201	-0.244786	-1.56899	-0.321057	-1.72582	-0.838769
	-0.179978	-0.571743	-0.454465	-0.64889	-1.27221	-0.836384	-1.22348	-0.808386	-1.04442	-0.518113	-0.147321	-0.136718	-0.16923	-0.181871	-0.648019	-0.909066	-1.43883	-0.194439	-0.909235	-0.30851	-1.74958	-0.582971
	-0.129884	-0.465862	-0.416632	-0.625694	-0.845228	-0.584557	-0.951756	-0.753376	-0.634042	-0.488695	-0.115488	-0.259119	-0.138023	-0.135678	-0.411642	-0.839115	-0.975391	-0.217817	-0.572426	-0.377363	-1.11077	-0.552787
	-0.104385	-0.36345	-0.341138	-0.516902	-0.509857	-0.209503	-0.717823	-0.473313	-0.460939	-0.421791	-0.0874151	-0.124372	-0.119616	-0.105367	-0.24435	-0.673088	-0.884945	-0.13359	-0.427069	-0.227406	-0.93855	-0.415181
	-0.0540644	-0.212121	-0.206754	-0.505764	-0.288043	-0.112129	-0.38281	-0.379296	-0.241323	-0.253867	-0.0541416	-0.103315	-0.0775744	-0.0667974	-0.140977	-0.501876	-0.546919	-0.0672642	-0.340347	-0.0792259	-0.446191	-0.159702
	-0.0278377	-0.102811	-0.0957575	-0.166267	-0.222897	-0.0446639	-0.147555	-0.185839	-0.105481	-0.163697	-0.027242	-0.0348709	-0.0307177	-0.0366547	-0.0228532	-0.183743	-0.30527	-0.0219261	-0.066556	-0.0432441	-0.25643	-0.2337
	0.00464542	0.0177728	-0.0130385	-0.0398448	0.0225303	0.0190463	0.0507723	-0.00568718	-0.00570488	0.0415228	0.00430162	-0.0584546	-0.00321173	-0.00945886	0.0190981	0.0352183	0.0833744	-0.0183814	-0.0403283	-0.0172001	0.0983295	-0.0076189

## Sheet: Fig 2d
	Control
Voltage (mV)	cell 1	cell 2	cell 3	cell 4	cell 5	cell 6	cell 7	cell 8	cell 9	cell 10	cell 11	cell 12	cell 13	cell 14	cell 15	cell 16	cell 17	cell 18	cell 19
-70	-0.112715	-0.0630514	-0.0824543	-0.00304129	-0.156977	-0.0130897	-0.0123171	-0.184002	-0.223934	-0.00412075	-0.00216578	-0.00889304	-0.0281413	-0.0183782	-0.0175161	-0.00619216	-0.0296168	-0.0236269	-0.0113118
-60	-0.135224	-0.0569145	-0.10499	-0.00309484	-0.193475	-0.008479	-0.06295	-0.223453	-0.217468	-0.103244	-0.144814	-0.0271443	-0.0387626	-0.024191	-0.0294334	-0.0081389	-0.0125774	-0.00185437	-0.0421766
-50	-0.124054	-0.123727	-0.106675	-0.166315	-0.200539	-0.0219323	-0.0421774	-0.240405	-0.208652	-0.0400144	-0.146405	-0.021703	-0.0637281	-0.0144608	-0.0874037	-0.051947	-0.135076	-0.0819804	-0.0821384
-40	-0.149779	-0.0989818	-0.0956175	-0.233086	-0.211919	-0.119878	-0.184876	-0.187084	-0.206595	-0.0731986	-0.168048	-0.0791312	-0.0924874	-0.104253	-0.101093	-0.0629102	-0.119878	-0.180665	-0.121163
-30	-0.284156	-0.218552	-0.129737	-0.318933	-0.304536	-0.28757	-0.255244	-0.589609	-0.436112	-0.767073	-0.338324	-0.150489	-0.091507	-0.239718	-0.0952264	-0.112193	-0.212774	-0.769811	-0.118933
-20	-2.25176	-1.11731	-0.527371	-0.657678	-0.525482	-2.04885	-0.502438	-2.20803	-1.55578	-1.16775	-1.21039	-1.12043	-0.480248	-1.54193	-0.404223	-0.532892	-1.34786	-2.10922	-0.600614
-10	-4.63078	-2.58006	-1.9689	-1.26424	-0.99249	-3.65507	-1.1978	-3.98425	-3.18004	-1.57448	-1.98698	-2.11773	-1.72768	-3.04797	-1.41832	-1.39775	-1.9247	-3.30682	-2.93543
0	-5.3399	-3.22047	-2.95572	-1.22731	-1.61098	-3.47082	-1.65636	-4.52023	-3.63114	-1.91405	-2.62066	-2.67818	-2.6439	-3.58414	-2.00908	-1.76896	-2.35452	-3.19972	-4.93407
10	-4.96977	-2.75872	-2.866	-1.08105	-1.53171	-2.82515	-1.4842	-4.24438	-3.24586	-1.74588	-2.09201	-2.62485	-2.53229	-3.20251	-1.92153	-1.5414	-2.28177	-2.33159	-4.88054
20	-3.62853	-1.9828	-2.4651	-0.631508	-1.1632	-1.90353	-1.08952	-2.63244	-2.24433	-1.2958	-1.25304	-1.92153	-1.94387	-2.37835	-1.35318	-1.08218	-1.76743	-1.3291	-3.60944
30	-2.30896	-1.37644	-1.52577	-0.365159	-0.585918	-1.13389	-0.515161	-1.42702	-1.3198	-0.849548	-0.741257	-1.22708	-1.15462	-1.44046	-0.656957	-0.648057	-1.09546	-0.61746	-2.2956
40	-1.09668	-0.58914	-0.866876	-0.216943	-0.371644	-0.527837	-0.218891	-0.637998	-0.591867	-0.448669	-0.625088	-0.55112	-0.659014	-1.00714	-0.250477	-0.381457	-0.473192	-0.294514	-1.25307
50	-0.489784	-0.310407	-0.399003	-0.163869	-0.189943	-0.343923	-0.0301203	-1.26274	-0.312684	-0.336956	-0.462132	-0.272684	-0.193145	-0.623241	-0.185488	-0.261272	-0.22063	-0.199857	-0.524236
60	-0.185658	-0.0510746	-0.23083	-0.352197	-0.219768	-0.108436	-0.0433629	-0.674984	-0.0790527	-0.242181	-0.173459	-0.102762	-0.0111116	-0.418653	-0.0374197	-0.0827873	-0.100069	-0.0583333	-0.165949
	SGO1-K23E
Voltage (mV)	cell 1	cell 2	cell 3	cell 4	cell 5	cell 6	cell 7	cell 8	cell 9	cell 10	cell 11	cell 12	cell 13	cell 14	cell 15	cell 16	cell 17	cell 18
-70	0.0475734	-0.0294903	-0.126341	-0.117774	-0.200107	-0.271731	0.18312	-0.182537	-0.227165	-0.155656	-0.194568	-0.0771721	-0.20744	-0.187138	-0.0582175	-0.010457	-0.0174943	-0.040239
-60	-0.0789792	-0.0954048	-0.102196	-0.107833	-0.19003	-0.222117	0.091967	-0.148039	-0.323047	-0.0758201	-0.172268	-0.144542	-0.205311	-0.166804	-0.0293804	-0.030228	-0.0478389	-0.0575882
-50	-0.224652	-0.0215042	-0.153149	-0.134454	-0.049427	-0.264098	-0.0299968	-0.176661	-0.355499	-0.114793	-0.171431	-0.121344	-0.198495	-0.210573	-0.151772	-0.0977564	-0.0567648	-0.157056
-40	-0.202922	-0.207149	-0.153381	-0.143047	-0.22986	-0.224407	-0.27032	-0.251533	-0.411184	-0.13298	-0.162511	-0.0676115	-0.239813	-0.198166	-0.158342	-0.101271	-0.043426	-0.161317
-30	-0.395816	-0.331438	-0.170462	-0.353322	-0.279766	-0.403017	-0.194282	-0.224048	-0.434417	-0.352174	-0.354013	-0.159611	-0.2675	-0.413219	-0.283832	-0.292171	-0.153144	-0.38777
-20	-1.53278	-0.563151	-0.265189	-2.24208	-1.53824	-0.5399	-0.239858	-1.22734	-0.656788	-1.78791	-1.23152	-0.511151	-0.860004	-1.30548	-1.27298	-1.71524	-1.31381	-1.60861
-10	-3.04852	-1.2011	-0.811548	-3.19236	-3.17988	-1.07878	-0.214628	-2.66147	-1.54812	-4.14483	-2.70304	-1.08516	-1.59946	-3.0621	-1.49571	-4.08512	-3.238	-3.08268
0	-3.39586	-1.46214	-1.67208	-3.06364	-3.51891	-1.5019	-0.0381355	-3.33362	-2.01204	-4.90327	-3.36033	-1.26519	-2.4058	-3.71484	-1.44052	-4.69341	-3.69091	-4.06854
10	-2.99369	-1.02731	-1.82511	-2.63416	-2.97306	-1.40318	-0.202653	-2.87718	-1.65543	-4.388	-2.80952	-1.08476	-2.72782	-3.0621	-1.33605	-4.11675	-3.18284	-3.39223
20	-1.74373	-0.518788	-1.4275	-2.01243	-2.05458	-0.916965	0.211257	-1.94327	-1.16533	-3.03859	-1.79376	-0.708434	-2.0595	-1.81141	-0.944466	-2.86613	-2.38402	-2.35036
30	-0.838434	-0.368835	-0.829902	-1.27058	-1.25799	-0.535066	0.0709227	-1.1155	-0.696615	-1.78	-0.90789	-0.36879	-1.26637	-0.87779	-0.424763	-1.47272	-1.52051	-1.34289
40	-0.368737	-0.373234	-0.419033	-0.369328	-0.853935	-0.397419	0.000958949	-0.537185	-0.516653	-0.850082	-0.342027	-0.159214	-0.678973	-0.219189	-0.320297	-0.569623	-0.755994	-0.850112
50	-0.188547	-0.27351	-0.217189	-0.314569	-1.18721	-0.245525	-0.114319	-0.280913	-0.274737	-0.377801	-0.216868	-0.0789131	-0.420844	-0.181968	-0.198091	-0.153774	-0.465351	-0.672054
60	-0.239361	-0.171952	0.0144175	-0.336473	-0.386298	-0.218555	0.104919	-0.142542	-0.254823	-0.231357	-0.0944963	-0.0269653	-0.259407	-0.148538	-0.144544	0.00518438	-0.156053	-0.300358
	SGO1-WT
Voltage (mV)	cell 1	cell 2	cell 3	cell 4	cell 5	cell 6	cell 7	cell 8	cell 9	cell 10	cell 11	cell 12	cell 13	cell 14	cell 15	cell 16	cell 17	cell 18
-70	-0.137587	-0.196528	-0.190685	-0.191536	-0.0309991	-0.188675	-0.13707	-0.0179662	-0.0269303	-0.147912	-0.1702	-0.143216	-0.169664	-0.381296	0.0117985	-0.0440621	-0.0189177	-0.053279
-60	-0.251317	-0.190618	-0.197623	-0.136476	-0.0726031	-0.240583	-0.0840245	-0.0884962	-0.0329331	-0.155417	-0.327764	-0.110746	-0.365138	-0.414229	0.00458829	-0.0256	-0.00600942	-0.0985319
-50	-0.204584	-0.189346	-0.162613	-0.156695	-0.111402	-0.263621	-0.144709	-0.122971	-0.0467807	-0.141376	-0.28393	-0.110922	-0.297442	-0.42228	-0.103564	-0.11234	-0.0583405	-0.0741124
-40	-0.231382	-0.246427	-0.29157	-0.212838	-0.159787	-0.298323	-0.20511	-0.0634841	-0.139998	-0.169215	-0.20969	-0.125314	-0.227206	-0.102987	-0.132623	-0.23779	-0.0944495	-0.107582
-30	-0.384983	-0.231465	-0.233671	-0.435965	-0.256558	-0.983036	-0.149235	-0.183745	-0.355369	-0.362155	-0.287879	-0.196746	-0.465413	-0.363731	0.188994	-0.299877	-0.262734	-0.229339
-20	-1.76184	-0.504524	-0.70189	-1.26186	-0.940269	-3.21098	-1.93426	-1.60111	-1.83983	-2.15429	-0.681196	-0.774523	-1.01037	-0.699652	-2.54606	-2.42779	-1.37713	-0.76469
-10	-2.92496	-1.29213	-1.81402	-2.13325	-1.40633	-4.64165	-3.69863	-5.57432	-4.22085	-3.54941	-1.18785	-2.05416	-2.2086	-0.581824	-3.32148	-5.10757	-3.17531	-1.60247
0	-3.60407	-1.94628	-2.13454	-2.24806	-1.54018	-4.20714	-3.58519	-6.68058	-4.87099	-3.4516	-1.29921	-2.97471	-2.79036	-0.723072	-3.90376	-5.7705	-3.62155	-1.7787
10	-2.9864	-1.95286	-1.78762	-1.63898	-1.26101	-2.84704	-2.62513	-5.74503	-4.01563	-3.24656	-1.0986	-2.66142	-2.52508	-0.581824	-3.26358	-4.85193	-3.0655	-1.47046
20	-1.85498	-1.34383	-1.00981	-1.00317	-0.888059	-1.51961	-1.82449	-4.19427	-2.40385	-2.34432	-0.785449	-1.9113	-1.813	-0.532058	-1.91834	-3.33252	-2.10618	-0.886617
30	-1.07423	-0.925784	-0.751017	-0.577316	-0.632832	-0.654385	-0.834445	-2.13718	-1.10014	-1.48977	-0.51534	-1.02708	-0.878785	-0.553282	-0.596477	-1.72552	-1.12962	-0.494197
40	-0.441521	-0.54178	-0.401547	-0.289019	-0.243755	-0.29249	-1.60877	-1.06302	-0.563427	-0.644906	-0.326579	-0.47019	-0.36683	-0.290546	-0.684529	-0.547681	-0.577341	-0.164618
50	-0.228441	-0.266551	-0.227291	-0.114091	-0.237769	-0.215796	-1.36448	-0.441415	-0.368802	-0.36167	-0.365279	-0.294505	-0.396448	-0.321284	-0.0718832	0.0293141	-0.205067	-0.224216
60	-0.0630745	-0.17199	-0.33328	-0.11804	-0.0227793	-0.180865	-1.21406	-0.179954	-0.149252	-0.454146	-0.347114	-0.197273	-0.255131	-0.262004	-0.0522635	-0.19391	-0.0500953	-0.238389

## Sheet: Fig 2f
	Control																											Adjusted P Value
Voltage (mV)	cell 1	cell 2	cell 3	cell 4	cell 5	cell 6	cell 7	cell 8	cell 9	cell 10	cell 11	cell 12	cell 13	cell 14	cell 15	cell 16	cell 17	cell 18	cell 19
-70	-0.236768	-0.137387	-0.157959	-0.183053	-0.336324	-0.115208	-0.0640452	-0.338416	-0.173215	-0.124304	-0.0474425	-0.0640011	-0.0657212	-0.134638	-0.0695188	-0.17429	-0.117062	-0.073566	-0.0606589									0.0032
-60	-0.29448	-0.201527	-0.165751	-0.481006	-0.458766	-0.174293	-0.293786	-0.544302	-0.343176	-0.307313	-0.225367	-0.132332	-0.148304	-0.10295	-0.0666672	-0.207847	-0.0868263	-0.124465	-0.141218									<0.0001
-50	-1.1984	-1.64735	-0.467662	-2.01559	-0.81746	-0.800283	-0.385445	-1.66434	-1.04795	-0.999864	-1.24919	-0.227761	-0.840886	-0.507175	-0.597408	-0.716895	-1.9612	-0.378804	-0.677969
-40	-3.30647	-5.39985	-2.76648	-3.37522	-1.25072	-1.23856	-0.420126	-3.59899	-2.55127	-3.10882	-2.32843	-0.675912	-1.729	-2.27443	-1.57796	-2.63571	-3.12544	-0.689327	-2.86662
-30	-3.70621	-6.09629	-3.06071	-3.39087	-1.45283	-1.16292	-0.499582	-3.98456	-2.34096	-3.20219	-2.73369	-0.84741	-1.96835	-2.8453	-1.50047	-2.79359	-2.9593	-0.753845	-3.7111
-20	-3.23606	-5.26336	-2.43709	-2.86844	-1.43006	-1.93256	-0.481146	-3.48464	-2.03537	-2.75372	-2.47957	-0.852374	-1.74929	-1.83625	-1.31092	-2.46581	-2.59201	-0.832976	-3.47106									<0.0001
-10	-2.81059	-3.56414	-1.64782	-2.06035	-1.13298	-1.58522	-0.468163	-2.969	-1.48918	-1.53153	-2.08935	-0.50652	-1.47685	-0.871418	-0.994383	-2.24803	-2.09805	-0.645797	-2.70697									<0.0001
0	-2.22874	-2.45396	-1.11203	-1.6135	-0.662052	-1.45561	-0.516459	-2.376	-0.932097	-1.06874	-1.43388	-0.44454	-1.04898	-0.753419	-0.646987	-1.83589	-1.49015	-0.516451	-1.99093
10	-1.38896	-1.49274	-0.801376	-0.847717	-0.420307	-0.760933	-0.433628	-1.1598	-0.708516	-0.62733	-0.985029	-0.296059	-0.706869	-0.610147	-0.506586	-1.07181	-0.993011	-0.423173	-1.23698
20	-0.911533	-1.18976	-0.38226	-0.274909	-0.141672	-0.506833	-0.172932	-0.834329	-0.186828	-0.306103	-0.562206	-0.0687496	-0.401539	-0.421963	0.0456262	-0.662156	-0.623815	-0.29476	-0.716532
30	-0.523125	-0.450664	-0.120154	-0.0831575	-0.0149128	-0.295083	-0.131646	-1.42856	0.0129316	-0.124821	-0.136476	-0.0688999	-0.157173	-0.0698432	-0.188879	-0.377376	-0.156272	-0.204591	-0.106213									<0.0001
40	-0.226445	-0.196677	0.0147428	0.0719068	-0.0133431	-0.0981904	0.028043	-1.51239	0.0850764	0.0754167	0.5224	0.0300873	0.0372953	-0.0594265	0.180156	0.0267794	-0.198284	-0.0458619	0.025001									<0.0001
50	0.0768355	0.0348416	0.180389	-0.0753309	-0.00313955	0.114925	-0.0597213	-0.0236959	-0.114683	0.126837	0.360019	0.114783	0.140062	0.0278348	0.217563	-0.0633923	0.106621	0.111312	0.11422
60	-0.00880054	-0.102248	0.155221	0.270506	0.0321804	0.0268102	0.0716655	0.455788	0.185126	0.0681574	0.19928	0.0219895	-0.0406764	0.0795769	0.240544	-0.239035	0.0569683	0.0718244	0.0527232
	SGO1-K23E																											<0.0001
Voltage (mV)	cell 1	cell 2	cell 3	cell 4	cell 5	cell 6	cell 7	cell 8	cell 9	cell 10	cell 11	cell 12	cell 13	cell 14	cell 15	cell 16	cell 17	cell 18										<0.0001
-70	-0.0618756	-0.0553941	-0.182947	-0.212875	-0.0596299	-0.03499	-0.149293	-0.494896	-0.26726	-0.22463	-0.215595	-0.206419	-0.101322	-0.244811	-0.309139	-0.076053	-0.118387	-0.159736
-60	-0.210975	-0.350376	-0.244099	-0.177492	-0.127803	-0.13518	-0.442758	-0.62913	-0.205376	-1.17787	-0.568493	-1.1289	-0.295706	-0.256381	-0.684104	-0.137914	-0.136496	-0.155354
-50	-2.17264	-1.74982	-0.826539	-0.764266	-1.25199	-1.10423	-0.75396	-1.35377	-1.19989	-7.09059	-3.41274	-6.37746	-1.17734	-1.34623	-3.25061	-1.42439	-1.40247	-0.6474
-40	-4.86011	-5.30484	-3.51649	-2.80939	-3.79436	-3.30759	-0.758044	-1.98511	-3.99059	-9.7354	-7.78327	-7.61103	-2.49141	-2.89713	-7.66265	-2.39404	-3.42825	-1.48899										0.0174
-30	-5.33783	-5.7261	-3.89799	-3.62167	-3.84811	-3.66506	-1.14097	-2.61867	-5.42491	-11.3855	-8.49714	-6.66743	-2.59961	-3.15402	-7.46828	-1.90416	-2.97835	-1.9912										0.0051
-20	-4.14871	-4.9767	-3.16372	-2.93188	-2.93731	-3.48162	-1.23608	-2.71492	-5.31508	-8.20229	-6.61474	-4.86552	-2.10592	-1.40734	-6.53948	-1.81168	-2.92268	-1.63752
-10	-2.9636	-3.11713	-2.18023	-1.83232	-2.6741	-2.78601	-1.5377	-1.85899	-4.14826	-4.58013	-4.52356	-2.9019	-1.30513	-1.00852	-5.2209	-1.65219	-1.8244	-1.84693
0	-2.14623	-2.12795	-1.22518	-1.33342	-1.94925	-1.72681	-1.59903	-1.30878	-2.75917	-2.84949	-2.6353	-1.72826	-1.82096	-0.728635	-2.70712	-1.29104	-1.18133	-1.38337
10	-1.16338	-0.783865	-0.691489	-1.08675	-1.27382	-1.05181	-0.746343	-1.00676	-1.61655	-1.66729	-1.8785	-1.00501	-0.558854	-0.444802	-2.03267	-0.552488	-0.770837	-1.32371
20	-0.786617	-0.353436	-0.477735	-0.724334	-1.01853	-0.6203	-0.683109	-0.396064	-0.88008	-0.975934	-1.02218	-0.404176	-0.0796537	-0.142573	-1.07561	-0.447702	-0.46856	-0.880853
30	-0.244376	-0.00256644	-0.197563	-0.304123	-0.463558	-0.159273	-0.542153	-0.026183	-0.415593	-0.277591	-0.200143	-0.129723	-0.0157603	0.0423778	-0.376343	-0.137079	-0.284225	-0.382292
40	0.0180524	0.207882	0.0743377	-0.00387527	0.0023994	0	-0.830747	0.113583	-0.10381	0.00498822	-0.0540775	-0.0268529	0.00809316	0.0640594	-0.0813343	0.0593129	-0.0976835	0.219757
50	0.00869189	0.170485	0.042439	0.511701	0.669424	0.00203544	-0.947971	0.0398277	0.003543	0.148897	0.0813951	-0.0440309	0.168678	0.0693156	0.0992554	0.181453	0.213921	0.367986
60	0.130044	0.375067	-0.167875	0.0734612	-0.695817	-0.0529214	-0.873391	0.168161	-0.035548	-0.097768	-0.00696876	0.0385024	0.047707	0.0121549	0.0861592	0.0597526	0.0129376	0.195654
	SGO1-WT
Voltage (mV)	cell 1	cell 2	cell 3	cell 4	cell 5	cell 6	cell 7	cell 8	cell 9	cell 10	cell 11	cell 12	cell 13	cell 14	cell 15	cell 16	cell 17
-70	-0.405245	-0.414259	-0.208209	-0.170335	-0.066514	-0.315728	-0.113711	-0.0974588	-0.33601	-0.304465	-0.27555	-0.0802427	-0.285164	-0.104847	0.0470443	0.0386727	-0.132915
-60	-0.65068	-0.497756	-0.856042	-0.927075	-0.111347	-0.199876	-0.27502	-0.12859	-0.34023	-0.215648	-0.194091	-0.0830575	-0.294891	-0.0400793	-0.167723	-0.0117714	-0.106114
-50	-2.46382	-1.43978	-3.93019	-4.28267	-5.34036	-0.511078	-1.63962	-0.435965	-3.1277	-2.17588	-1.25472	-1.93927	-1.18362	-5.00214	-2.97165	-2.50324	-1.743
-40	-4.68287	-4.48713	-9.43879	-5.12035	-8.26672	-1.15428	-4.32353	-2.21218	-4.93581	-3.35543	-3.34872	-3.87943	-3.88187	-8.14049	-3.38188	-3.28958	-5.32624
-30	-4.82797	-5.16619	-10.2166	-4.44878	-8.34691	-1.66394	-5.18666	-3.36819	-5.38463	-2.92342	-3.98354	-4.37869	-4.7185	-8.08177	-2.77654	-3.59853	-6.4389
-20	-2.71547	-4.3743	-7.76975	-3.37067	-5.91192	-1.55841	-4.83786	-3.64315	-4.03551	-2.50996	-3.37329	-4.02286	-3.29637	-5.69271	-2.12593	-2.57971	-5.40763
-10	-2.08701	-3.1165	-4.66573	-2.46565	-3.43319	-1.5976	-3.57608	-2.44709	-2.6629	-1.71582	-2.50645	-2.78613	-2.00962	-3.53565	-1.63082	-3.30116	-4.34595
0	-1.93635	-2.01918	-3.17179	-1.60652	-2.05676	-1.1803	-2.38863	-1.87015	-1.98653	-1.40662	-1.6017	-2.03259	-0.8126	-2.12182	-1.24648	-1.59869	-3.00897
10	-1.60693	-0.964366	-1.57618	-1.09075	-1.62226	-0.76202	-1.40342	-1.20542	-1.05354	-0.712393	-1.05183	-1.10303	-0.335834	-1.29504	-0.807474	-1.18334	-2.12008
20	-0.931737	-0.612901	-0.727436	-0.487842	-0.700461	-0.432853	-0.696858	-0.505388	-0.691628	-0.327369	-0.540042	-0.487415	-0.0461601	-0.712932	-0.559604	-0.660714	-1.21826
30	-0.354263	-0.135865	0.176286	-0.125037	-0.20034	-0.442331	-0.29343	-0.243927	-0.14186	-0.154799	-0.201134	-0.135816	0.223206	-0.265088	-0.169102	-0.0814967	-0.561701
40	-0.00555577	0.00181358	0.0143998	-0.109407	-0.190133	0.195633	-0.0616411	0.107096	-0.161469	-0.104253	-0.0410692	0.00296174	-0.0293856	-0.197034	-0.223019	0.429333	-0.0671857
50	0.0947751	0.0156066	-0.323835	0.0758201	-0.00699878	0.304978	0.159103	0.0557989	0.0702038	-0.0537059	0.0400162	0.133701	-0.00332969	-0.00179507	-0.100424	-0.0135908	-0.0362329
60	0.0549042	0.124351	-0.272386	-0.0990982	0.0974633	0.15808	0.0164177	0.0793741	0.195602	0.041859	0.0798568	0.107045	0.0848708	0.0713524	-0.00886851	0.0539688	0.212046

## Sheet: Fig 3a
	Control	siRNA
Test 1	1	0.286
Test 2	1	0.319
Test 3	1	0.295

## Sheet: Fig 3b
	Control	siRNA
Test 1	1.00001	0.295919
Test 2	1	0.426066
Test 3	0.999937	0.43091
Test 4	1.00008	0.285625

## Sheet: Fig 3c
	Control (%)	siRNA (%)
Test 1	83.3	33.3
Test 2	50	0
Test 3	75	25
Test 4	100	25
Test 5	58.33	33.3
Test 6	75	25

[truncated: 34 more sheets: Fig 3e, Fig 3f, Fig 3g, Fig 3i, Fig 4a, Fig 4b, Fig 4c, Fig 4d, Fig 4e, Fig 4f, Fig 4g, Fig 4j, Fig 4k, Fig 4l, Fig 4m, Fig 5a, Fig 5b, Fig 5c, Fig 5d, Fig 6b …]
